# Supplementary material for: Broadband EPR Spectroscopy of the Triplet State: Multi-Frequency Analysis of Copper Acetate Monohydrate
Source: Int J Mol Sci. 2023 Sep 30;24(19):14793. doi: 10.3390/ijms241914793 (PMC10572876; doi:10.3390/ijms241914793)
Supplement: Supplementary file 1 [file ijms-24-14793-s001.zip]

Archive with 31 entries (31 files):
- Program-1 CanonicalTripletResonances/CanonicalTripletResonances.vi
- Program-1 CanonicalTripletResonances/FORTRAN subroutine for CanonicalTripletResonances/CanonicalTripletResonances.f90
- Program-1 CanonicalTripletResonances/FORTRAN subroutine for CanonicalTripletResonances/DLL CanonicalTripletResonances.dll
- Program-1 CanonicalTripletResonances/LabVIEW subroutines for CanonicalTripletResonances/Convert2x9.vi
- Program-1 CanonicalTripletResonances/LabVIEW subroutines for CanonicalTripletResonances/VeilZero2x.vi
- Program-2 BB-TRIPLET/BB-TRIPLET.vi
- Program-2 BB-TRIPLET/FORTRAN subroutine for BB-TRIPLET/Triplet.dll
- Program-2 BB-TRIPLET/FORTRAN subroutine for BB-TRIPLET/Triplet.f90
- Program-2 BB-TRIPLET/LabVIEW subroutines for BB-TRIPLET/SubWRH-INOUT-ReadAsciiFile.vi
- Program-2 BB-TRIPLET/LabVIEW subroutines for BB-TRIPLET/SubWRH-SHAPE-UnitAmplitude.vi
- Program-3 CuAc1DipolarTriplet/CuAc1DipolarTriplet.vi
- Program-3 CuAc1DipolarTriplet/FORTRAN DLLs for CuAc1DipolarTriplet/DLL DipolarTriplet12N-Bimodial.dll
- Program-3 CuAc1DipolarTriplet/FORTRAN DLLs for CuAc1DipolarTriplet/DLL DipolarTripletIntensities.dll
- Program-3 CuAc1DipolarTriplet/FORTRAN DLLs for CuAc1DipolarTriplet/DLL DipolarTripletIntensities.f90
- Program-3 CuAc1DipolarTriplet/FORTRAN DLLs for CuAc1DipolarTriplet/DLL NTOM.dll
- Program-3 CuAc1DipolarTriplet/FORTRAN DLLs for CuAc1DipolarTriplet/DLL NTOM.f90
- Program-3 CuAc1DipolarTriplet/FORTRAN DLLs for CuAc1DipolarTriplet/DLLBimodialTriplet12N-Bimodial.f90
- Program-3 CuAc1DipolarTriplet/FORTRAN DLLs for CuAc1DipolarTriplet/DLL-EigenvaluesAndVectors.dll
- Program-3 CuAc1DipolarTriplet/FORTRAN DLLs for CuAc1DipolarTriplet/DLL-EigenvaluesAndVectors.f90
- Program-3 CuAc1DipolarTriplet/LabVIEW SubVIs for CuAc1DipolarTriplet/EigenvaluesAndVectors.vi
- Program-3 CuAc1DipolarTriplet/LabVIEW SubVIs for CuAc1DipolarTriplet/SubVI BASIC-differentiate_with_zero_limits.vi
- Program-3 CuAc1DipolarTriplet/LabVIEW SubVIs for CuAc1DipolarTriplet/SubVI-Binomial neighbours.vi
- Program-3 CuAc1DipolarTriplet/LabVIEW SubVIs for CuAc1DipolarTriplet/SubVI-CreateUnitVector.vi
- Program-3 CuAc1DipolarTriplet/LabVIEW SubVIs for CuAc1DipolarTriplet/SubVI-Es-Is-Bs-Triplet.vi
- Program-3 CuAc1DipolarTriplet/LabVIEW SubVIs for CuAc1DipolarTriplet/SubVI-EulerRotation_gTensor.vi
- Program-3 CuAc1DipolarTriplet/LabVIEW SubVIs for CuAc1DipolarTriplet/SubVI-GaussianOrLorentzian.vi
- Program-3 CuAc1DipolarTriplet/LabVIEW SubVIs for CuAc1DipolarTriplet/SubVI-HyperfineForTriplet.vi
- Program-3 CuAc1DipolarTriplet/LabVIEW SubVIs for CuAc1DipolarTriplet/SubVI-PERP&PARL-Triplet.vi
- Program-3 CuAc1DipolarTriplet/LabVIEW SubVIs for CuAc1DipolarTriplet/Sub-VI-Triplet population.vi
- Program-3 CuAc1DipolarTriplet/LabVIEW SubVIs for CuAc1DipolarTriplet/SubVI-zero_crossings.vi
- ReadMe.txt
