# Supplementary material for: Broadband EPR Spectroscopy of the Triplet State: Multi-Frequency Analysis of Copper Acetate Monohydrate
Source: Int J Mol Sci. 2023 Sep 30;24(19):14793. doi: 10.3390/ijms241914793 (PMC10572876; doi:10.3390/ijms241914793)
Supplement: Supplementary file 1 [file ijms-24-14793-s001.zip › Program-3 CuAc1DipolarTriplet/FORTRAN DLLs for CuAc1DipolarTriplet/DLL NTOM.f90]

!  DLL NTOM.f90 
!
subroutine DLLNTOM (nin,nout, a, b)

  ! Converts a(nin) to b(nout)
  ! WRHagen 20180308, 20200505
  !
  !DEC$ ATTRIBUTES DLLEXPORT::DLLNTOM
  !DEC$ ATTRIBUTES STDCALL::DLLNTOM

  ! Variables
    INTEGER*4 nin, nout
    REAL*8    a(nin), b(nout)
    
    INTEGER*4 i, mval
    REAL*8    step, distance, frac

 ! Body of DLLNTOM
    
    step = (nin-1.) / (nout-1.)
	DO  i = 1, nout-1
		distance = (i-1.) * step
		mval = distance + 1.
        frac = distance - mval + 1.
		b(i)=a(mval)*(1.-frac)+a(mval+1)*frac
	END DO
	b(nout) = a(nin) 

end subroutine DLLNTOM
