# Supplementary material for: Broadband EPR Spectroscopy of the Triplet State: Multi-Frequency Analysis of Copper Acetate Monohydrate
Source: Int J Mol Sci. 2023 Sep 30;24(19):14793. doi: 10.3390/ijms241914793 (PMC10572876; doi:10.3390/ijms241914793)
Supplement: Supplementary file 1 [file ijms-24-14793-s001.zip › ReadMe.txt]

CanonicalTripletResonances

This program computes broadband (multi-frequency) resonance field values along the 'canonical' (molecular x, y, and z) axes for a triplet system
and its transition probabilities for the microwave magnetic component parallel or perpendicular to the external magnetic field.
Input is zero-field parameters D, E in reciprocal centimeters and g values. Experimental parameters are frequency (MHz) and begin- and end-field (gauss).
The multi-frequency range (in f-steps) is from fmin to fmax (in MHz).


BB-TRIPLET

This program generates triplet spectra with the microwave parallel and/or perpendicular to the external magnetic field. Input is zero-field parameters D, E, in reciprocal centimeters, and g values.
The simulator makes nlz times nphi steps over the unit sphere. D and E can be distributed over a Gaussian of nsigma ponts with standard deviations Dsigma and Esigma.
The lineshape can be Gaussian (nlz positive) or Lorentzian (nlz negative), and the xyz-linewidths can be in g-value units (nphi positive) or in gauss (nphi negative).
A first-order hyperfine splitting in gauss is for two equivalent nuclei (two Cu in copper dimers). Experimental parameters are frequency (MHz), starting field (gauss) and ending field (gauss).
An experimental spectrum can be read in as an ascii file. It should consist of 10 comment lines followed by 1024 amplitude values. The third comment line should contain the frequency,
the start field, and the end field, separated by commas. The other comment lines are not used.


CuAc1DipolarTriplet

This program generates EPR spectra of CuAc broadened by dipole-dipole interaction with 12 nearest neighbor CuAc's.
Triplet-state population is corrected for temperature. Broadening is averaged over the 12 neighbors.
Interaction is 'point dipole' between copper pairs or 'sphere dipole' between closest points on acetate bridges.
Double-quantum transitions are not calculated nor are second transitions from crossing energy levels.
Energy matrices are diagonalized at '#btesp' equidistant field points separated by 'bstep' with spline interpolation of
resonance conditions. 'Multiplyer' increases the number of spectral points.
This program is not particularly fast; it does a lot of crunching. 
